# Supplementary material for: Long-Term Elite Controllers of HIV-1 Infection Exhibit a Deep Perturbation of Monocyte Homeostasis
Source: Int J Mol Sci. 2025 Apr 22;26(9):3926. doi: 10.3390/ijms26093926 (PMC12071947; doi:10.3390/ijms26093926)
Supplement: Supplementary file 1 [file ijms-26-03926-s001.zip]

Archive with 1 entries (1 files):
- ijms-3484775-supplementary.pdf
